# Supplementary material for: Observable Symptoms of Anxiety in Individuals with Fragile X Syndrome: Parent and Caregiver Perspectives
Source: Genes (Basel). 2022 Sep 16;13(9):1660. doi: 10.3390/genes13091660 (PMC9498703; doi:10.3390/genes13091660)
Supplement: Supplementary file 1 [file genes-13-01660-s001.zip]

Archive with 1 entries (1 files):
- genes-1911730-supplementary file S1.pdf
